# Supplementary material for: Factors influencing TB treatment interruption and treatment outcomes among patients in Kiambu County, 2016-2019
Source: PLoS One. 2021 Apr 6;16(4):e0248820. doi: 10.1371/journal.pone.0248820 (PMC8023511; doi:10.1371/journal.pone.0248820)
Supplement: S1 Data — (XLSX) [file pone.0248820.s002.xlsx]

## Sheet: Sheet1
SERIAL NUMBER	AGE	AGE GROUP	SEX	TYPE OF TB	MT4	BMI	HIV STATUS	ART	SUB-COUNTY	INTENSIVE PHASE	CONTINUATION PHASE	STIGMA	CHANGED FROM DIAGNOSTIC FACILITY/RELOCATED	FELT BETTER	LACK OF KNOWLEDGE	TRAVELLED	DRUG REACTION	WORSENING CONDITION	DRUG COLLECTION AT DIFFERENT FACILTY	HAD EXTRA DRUGS	HOSPITAL ADMISSION	NO REASON	ARRESTED	DIED	FORGOT	ALCOHOLISM	AT WORK	MOVED TO CAT 4	SCARED	FINANCIAL CONSTRAINTS	FEELING UNWELL	TREATMENT COMPLETE	DENIAL	DIFFERENT DIAGNOSIS	DISTANCE	LONG TREATMENT DURATION	PILL BURDEN	TREATMENT OUTCOME
1	56	55 - 64	M	PTB+	N	Obese	Neg	N/A	KIAMBAA	YES	NO	YES	NO	NO	NO	NO	NO	NO	NO	NO	NO	NO	NO	NO	NO	NO	NO	NO	NO	NO	NO	NO	NO	NO	NO	NO	NO	LFTU
2	47	45 - 54	M	PTB+	N	Severe	Pos	Y	KABETE	YES	NO	NO	YES	NO	NO	NO	NO	NO	NO	NO	NO	NO	NO	NO	NO	NO	NO	NO	NO	NO	NO	NO	NO	NO	NO	NO	NO	TC
3	35	35 - 44	F	PTB+	N	Normal	Pos	Y	KIAMBAA	NO	YES	YES	NO	NO	NO	NO	NO	NO	NO	NO	NO	NO	NO	NO	NO	NO	NO	NO	NO	NO	NO	NO	NO	NO	NO	NO	NO	TC
4	54	45 - 54	M	PTB-	N	Severe	Neg	N/A	KIAMBAA	YES	NO	NO	YES	NO	NO	NO	NO	NO	NO	NO	NO	NO	NO	NO	NO	NO	NO	NO	NO	NO	NO	NO	NO	NO	NO	NO	NO	TC
5	30	25 - 34	M	PTB+	N	Severe	Neg	N/A	KIKUYU	YES	NO	NO	NO	YES	NO	NO	NO	NO	NO	NO	NO	NO	NO	NO	NO	NO	NO	NO	NO	NO	NO	NO	NO	NO	NO	NO	NO	LFTU
6	30	25 - 34	M	PTB+	N	Normal	Neg	N/A	LARI	YES	NO	NO	NO	NO	YES	NO	NO	NO	NO	NO	NO	NO	NO	NO	NO	NO	NO	NO	NO	NO	NO	NO	NO	NO	NO	NO	NO	C
7	64	55 - 64	M	PTB+	N	Moderate	Neg	N/A	LARI	YES	NO	NO	NO	NO	NO	YES	NO	NO	NO	NO	NO	NO	NO	NO	NO	NO	NO	NO	NO	NO	NO	NO	NO	NO	NO	NO	NO	C
8	39	35 - 44	M	PTB+	N	Severe	Neg	N/A	THIKA	YES	NO	NO	NO	NO	NO	NO	YES	NO	NO	NO	NO	NO	NO	NO	NO	NO	NO	NO	NO	NO	NO	NO	NO	NO	NO	NO	NO	C
9	48	45 - 54	M	PTB+	N	Moderate	Neg	N/A	GITHUNGURI	YES	NO	NO	NO	NO	NO	NO	NO	NO	YES	NO	NO	NO	NO	NO	NO	NO	NO	NO	NO	NO	NO	NO	NO	NO	NO	NO	NO	C
10	23	15 - 24	M	PTB+	N	Normal	Neg	N/A	GITHUNGURI	YES	NO	NO	NO	NO	NO	NO	NO	NO	YES	NO	NO	NO	NO	NO	NO	NO	NO	NO	NO	NO	NO	NO	NO	NO	NO	NO	NO	TC
11	40	35 - 44	M	PTB+	N	Moderate	Neg	N/A	GITHUNGURI	YES	NO	NO	NO	NO	YES	NO	NO	NO	NO	NO	NO	NO	NO	NO	NO	NO	NO	NO	NO	NO	NO	NO	NO	NO	NO	NO	NO	C
12	29	25 - 34	F	PTB+	N	Normal	Neg	N/A	GITHUNGURI	YES	NO	NO	NO	NO	YES	NO	NO	NO	NO	NO	NO	NO	NO	NO	NO	NO	NO	NO	NO	NO	NO	NO	NO	NO	NO	NO	NO	TO
13	52	45 - 54	M	PTB+	N	Moderate	Neg	N/A	GITHUNGURI	YES	NO	NO	NO	NO	NO	NO	NO	NO	NO	NO	YES	NO	NO	NO	NO	NO	NO	NO	NO	NO	NO	NO	NO	NO	NO	NO	NO	TC
14	14	10 - 14	F	PTB+	N	Normal	Neg	N/A	GITHUNGURI	YES	NO	NO	NO	NO	NO	NO	NO	NO	YES	NO	NO	NO	NO	NO	NO	NO	NO	NO	NO	NO	NO	NO	NO	NO	NO	NO	NO	TC
15	15	15 - 24	M	PTB+	N	Moderate	Neg	N/A	GITHUNGURI	YES	NO	NO	NO	NO	NO	NO	NO	NO	YES	NO	NO	NO	NO	NO	NO	NO	NO	NO	NO	NO	NO	NO	NO	NO	NO	NO	NO	TO
16	22	15 - 24	F	PTB+	N	Moderate	Pos	Y	GITHUNGURI	YES	NO	NO	NO	YES	YES	NO	NO	NO	NO	NO	NO	NO	NO	NO	NO	NO	NO	NO	NO	NO	NO	NO	NO	NO	NO	NO	NO	TC
17	32	25 - 34	M	PTB+	N	Moderate	Neg	N/A	GATUNDU	NO	YES	NO	NO	YES	NO	NO	NO	NO	NO	NO	NO	NO	NO	NO	NO	NO	NO	NO	NO	NO	NO	NO	NO	NO	NO	NO	NO	C
18	20	15 - 24	M	PTB+	N	Normal	Neg	N/A	GITHUNGURI	YES	NO	NO	NO	NO	NO	NO	NO	NO	NO	NO	NO	YES	NO	NO	NO	NO	NO	NO	NO	NO	NO	NO	NO	NO	NO	NO	NO	C
19	40	35 - 44	M	PTB+	N	Moderate	Neg	N/A	GITHUNGURI	NO	YES	NO	NO	NO	NO	NO	NO	NO	NO	NO	NO	YES	NO	NO	NO	NO	NO	NO	NO	NO	NO	NO	NO	NO	NO	NO	NO	C
20	48	45 - 54	M	PTB+	N	Moderate	Neg	N/A	GITHUNGURI	YES	NO	NO	NO	NO	NO	NO	NO	NO	NO	NO	NO	YES	NO	NO	NO	NO	NO	NO	NO	NO	NO	NO	NO	NO	NO	NO	NO	C
21	49	45 - 54	F	PTB-	N	Normal	Neg	N/A	KIAMBAA	YES	NO	NO	NO	NO	NO	YES	NO	NO	NO	NO	NO	NO	NO	NO	NO	NO	NO	NO	NO	NO	NO	NO	NO	NO	NO	NO	NO	LFTU
22	70	65 +	F	PTB-	N	Overweight	Neg	N/A	KIAMBAA	YES	NO	YES	NO	NO	NO	NO	NO	NO	NO	NO	NO	NO	NO	NO	NO	NO	NO	NO	NO	NO	NO	NO	NO	NO	NO	NO	NO	TO
23	60	55 - 64	M	PTB-	N	Normal	Neg	N/A	KIAMBAA	YES	NO	NO	NO	YES	YES	NO	NO	NO	NO	NO	NO	NO	NO	NO	NO	NO	NO	NO	NO	NO	NO	NO	NO	NO	NO	NO	NO	LFTU
24	24	15 - 24	M	PTB+	N	Severe	Neg	N/A	KIAMBAA	YES	NO	NO	NO	NO	NO	NO	NO	NO	YES	NO	NO	NO	NO	NO	NO	NO	NO	NO	NO	NO	NO	NO	NO	NO	NO	NO	NO	TO
25	45	45 - 54	M	PTB+	N	Normal	Neg	N/A	LARI	YES	NO	NO	NO	NO	NO	NO	NO	NO	NO	NO	NO	NO	YES	NO	NO	NO	NO	NO	NO	NO	NO	NO	NO	NO	NO	NO	NO	C
26	42	35 - 44	F	PTB-	N	Moderate	Pos	Y	KIAMBAA	YES	NO	NO	NO	NO	NO	NO	NO	NO	NO	NO	NO	NO	NO	YES	NO	NO	NO	NO	NO	NO	NO	NO	NO	NO	NO	NO	NO	D
27	37	35 - 44	M	PTB+	N	Severe	Pos	Y	KIAMBAA	NO	YES	NO	NO	NO	NO	NO	NO	NO	NO	NO	NO	YES	NO	NO	NO	NO	NO	NO	NO	NO	NO	NO	NO	NO	NO	NO	NO	TC
28	68	65 +	F	PTB+	N	Obese	Neg	N/A	KIAMBAA	NO	YES	YES	NO	NO	NO	NO	NO	NO	NO	NO	NO	NO	NO	NO	NO	NO	NO	NO	NO	NO	NO	NO	NO	NO	NO	NO	NO	C
29	34	25 - 34	M	PTB+	N	Moderate	Neg	N/A	KIAMBAA	NO	YES	NO	NO	NO	NO	NO	NO	NO	NO	NO	NO	YES	NO	NO	NO	NO	NO	NO	NO	NO	NO	NO	NO	NO	NO	NO	NO	C
30	19	15 - 24	F	PTB+	N	Normal	Neg	N/A	RUIRU	YES	NO	NO	NO	NO	NO	NO	NO	NO	NO	NO	YES	NO	NO	NO	NO	NO	NO	NO	NO	NO	NO	NO	NO	NO	NO	NO	NO	C
31	21	15 - 24	F	PTB+	N	Normal	Neg	N/A	RUIRU	YES	NO	NO	YES	NO	NO	NO	NO	NO	NO	NO	NO	NO	NO	NO	NO	NO	NO	NO	NO	NO	NO	NO	NO	NO	NO	NO	NO	C
32	27	25 - 34	M	PTB+	N	Obese	Neg	N/A	RUIRU	NO	YES	NO	NO	NO	NO	NO	NO	NO	NO	NO	NO	NO	NO	NO	YES	YES	NO	NO	NO	NO	NO	NO	NO	NO	NO	NO	NO	TC
33	43	35 - 44	M	PTB+	N	Normal	Pos	Y	GITHUNGURI	YES	NO	NO	NO	NO	NO	NO	NO	NO	YES	YES	NO	NO	NO	NO	NO	NO	NO	NO	NO	NO	NO	NO	NO	NO	NO	NO	NO	C
34	38	35 - 44	M	PTB-	N	Severe	Neg	N/A	GITHUNGURI	NO	YES	NO	NO	NO	NO	NO	NO	NO	YES	YES	NO	NO	NO	NO	NO	NO	NO	NO	NO	NO	NO	NO	NO	NO	NO	NO	NO	LFTU
35	31	25 - 34	F	PTB+	N	Normal	Neg	N/A	GITHUNGURI	YES	NO	NO	NO	NO	NO	NO	NO	NO	NO	YES	NO	NO	NO	NO	NO	NO	NO	NO	NO	NO	NO	NO	NO	NO	NO	NO	NO	C
36	35	35 - 44	M	PTB+	N	Severe	Neg	N/A	GITHUNGURI	YES	NO	NO	NO	NO	NO	NO	NO	NO	YES	NO	NO	NO	NO	NO	NO	NO	NO	NO	NO	NO	NO	NO	NO	NO	NO	NO	NO	C
37	43	35 - 44	M	PTB+	N	Normal	Neg	N/A	GITHUNGURI	YES	NO	NO	NO	NO	NO	NO	NO	NO	YES	NO	NO	NO	NO	NO	NO	NO	NO	NO	NO	NO	NO	NO	NO	NO	NO	NO	NO	TO
38	55	55 - 64	M	PTB+	N	Moderate	Neg	N/A	GITHUNGURI	YES	NO	NO	NO	NO	NO	NO	NO	NO	YES	NO	NO	NO	NO	NO	NO	NO	NO	NO	NO	NO	NO	NO	NO	NO	NO	NO	NO	C
39	14	10 - 14	F	PTB+	N	Normal	Neg	N/A	GITHUNGURI	YES	NO	NO	NO	NO	NO	YES	NO	NO	NO	NO	NO	NO	NO	NO	NO	NO	NO	NO	NO	NO	NO	NO	NO	NO	NO	NO	NO	C
40	42	35 - 44	M	PTB-	N	Severe	Pos	Y	KIAMBAA	YES	NO	NO	NO	NO	NO	NO	NO	NO	NO	NO	NO	NO	NO	NO	YES	NO	NO	NO	NO	NO	NO	NO	NO	NO	NO	NO	NO	TC
41	32	25 - 34	F	PTB+	N	Moderate	Neg	N/A	GITHUNGURI	YES	NO	NO	NO	NO	NO	NO	NO	NO	YES	YES	NO	NO	NO	NO	NO	NO	NO	NO	NO	NO	NO	NO	NO	NO	NO	NO	NO	C
42	32	25 - 34	F	PTB+	N	Moderate	Neg	N/A	GITHUNGURI	YES	NO	NO	NO	NO	NO	NO	NO	NO	YES	YES	NO	NO	NO	NO	NO	NO	NO	NO	NO	NO	NO	NO	NO	NO	NO	NO	NO	TC
43	38	35 - 44	M	PTB+	N	Moderate	Neg	N/A	JUJA	YES	NO	NO	YES	NO	NO	NO	NO	NO	NO	NO	NO	NO	NO	NO	NO	NO	NO	NO	NO	NO	NO	NO	NO	NO	NO	NO	NO	C
44	37	35 - 44	M	EPTB	N	Obese	Neg	N/A	JUJA	NO	YES	NO	NO	NO	NO	NO	NO	YES	NO	NO	NO	NO	NO	NO	NO	NO	NO	NO	NO	NO	NO	NO	NO	NO	NO	NO	NO	D
45	20	15 - 24	M	PTB+	N	Normal	Neg	N/A	JUJA	YES	NO	NO	NO	YES	YES	NO	NO	NO	NO	NO	NO	NO	NO	NO	NO	NO	NO	NO	NO	NO	NO	NO	NO	NO	NO	NO	NO	TC
46	27	25 - 34	M	PTB+	N	Normal	Neg	N/A	RUIRU	YES	NO	NO	NO	NO	NO	YES	NO	NO	NO	NO	NO	NO	NO	NO	NO	NO	NO	NO	NO	NO	NO	NO	NO	NO	NO	NO	NO	C
47	56	55 - 64	M	PTB+	N	Overweight	Pos	Y	KIAMBAA	YES	NO	NO	NO	NO	NO	YES	NO	NO	NO	NO	NO	NO	NO	NO	NO	NO	NO	NO	NO	NO	NO	NO	NO	NO	NO	NO	NO	TO
48	30	25 - 34	F	PTB+	N	Normal	Pos	Y	KIAMBAA	YES	NO	NO	NO	YES	YES	NO	NO	NO	NO	NO	NO	NO	NO	NO	NO	NO	NO	NO	NO	NO	NO	NO	NO	NO	NO	NO	NO	C
49	28	25 - 34	M	PTB+	N	Moderate	Pos	Y	LARI	NO	YES	NO	NO	NO	NO	YES	NO	NO	NO	NO	NO	NO	NO	NO	NO	NO	NO	NO	NO	NO	NO	NO	NO	NO	NO	NO	NO	C
50	25	25 - 34	M	PTB+	N	Normal	Neg	N/A	LARI	NO	YES	NO	YES	NO	NO	NO	NO	NO	NO	NO	NO	NO	NO	NO	NO	NO	NO	NO	NO	NO	NO	NO	NO	NO	NO	NO	NO	C
51	20	15 - 24	M	PTB+	N	Severe	Neg	N/A	LARI	YES	NO	NO	YES	NO	NO	NO	NO	NO	NO	NO	NO	NO	NO	NO	NO	NO	NO	NO	NO	NO	NO	NO	NO	NO	NO	NO	NO	C
52	30	25 - 34	F	PTB+	N	Normal	Neg	N/A	LARI	YES	NO	NO	NO	NO	NO	YES	NO	NO	NO	NO	NO	NO	NO	NO	NO	NO	NO	NO	NO	NO	NO	NO	NO	NO	NO	NO	NO	LFTU
53	22	15 - 24	M	PTB+	N	Normal	Neg	N/A	KIKUYU	YES	NO	NO	YES	NO	NO	NO	NO	NO	NO	NO	NO	NO	NO	NO	NO	NO	NO	NO	NO	NO	NO	NO	NO	NO	NO	NO	NO	TO
54	40	35 - 44	M	PTB+	N	Moderate	Neg	N/A	GITHUNGURI	NO	YES	NO	NO	NO	NO	NO	NO	NO	NO	NO	NO	YES	NO	NO	NO	NO	NO	NO	NO	NO	NO	NO	NO	NO	NO	NO	NO	C
55	48	45 - 54	M	PTB+	N	Moderate	Neg	N/A	GITHUNGURI	NO	YES	NO	NO	NO	NO	NO	NO	NO	NO	NO	NO	NO	NO	NO	YES	YES	NO	NO	NO	NO	NO	NO	NO	NO	NO	NO	NO	C
56	68	65 +	F	PTB+	N	Obese	Neg	N/A	KIAMBAA	YES	NO	NO	NO	YES	YES	NO	NO	NO	NO	NO	NO	NO	NO	NO	NO	NO	NO	NO	NO	NO	NO	NO	NO	NO	NO	NO	NO	C
57	26	25 - 34	F	PTB+	N	Normal	Neg	N/A	GITHUNGURI	YES	NO	NO	NO	NO	NO	NO	NO	NO	NO	NO	NO	NO	NO	NO	NO	NO	YES	NO	NO	NO	NO	NO	NO	NO	NO	NO	NO	LFTU
58	40	35 - 44	M	PTB+	N	Severe	Neg	N/A	THIKA	NO	YES	NO	NO	NO	NO	NO	YES	NO	NO	NO	NO	NO	NO	NO	NO	NO	NO	NO	NO	NO	NO	NO	NO	NO	NO	NO	NO	TC
59	44	35 - 44	M	PTB+	N	Moderate	Pos	Y	LIMURU	YES	NO	NO	NO	YES	YES	NO	NO	NO	NO	NO	NO	NO	NO	NO	NO	NO	NO	NO	NO	NO	NO	NO	NO	NO	NO	NO	NO	C
60	23	15 - 24	F	PTB+	N	Moderate	Neg	N/A	KIAMBAA	NO	YES	NO	NO	NO	NO	NO	NO	NO	NO	NO	NO	NO	NO	NO	NO	NO	YES	NO	NO	NO	NO	NO	NO	NO	NO	NO	NO	TC
61	29	25 - 34	F	PTB+	N	Normal	Pos	Y	KIAMBAA	NO	YES	NO	NO	NO	NO	NO	NO	NO	NO	NO	NO	NO	YES	NO	NO	NO	NO	NO	NO	NO	NO	NO	NO	NO	NO	NO	NO	TC
62	35	35 - 44	M	PTB+	N	Severe	Pos	Y	KIAMBAA	YES	NO	NO	NO	NO	NO	YES	NO	NO	NO	NO	NO	NO	NO	NO	NO	NO	NO	NO	NO	NO	NO	NO	NO	NO	NO	NO	NO	LFTU
63	38	35 - 44	M	PTB+	N	Normal	Neg	N/A	KIAMBAA	YES	NO	NO	YES	NO	NO	NO	NO	NO	NO	NO	NO	NO	NO	NO	NO	NO	NO	NO	NO	NO	NO	NO	NO	NO	NO	NO	NO	LFTU
64	28	25 - 34	M	PTB+	N	Normal	Pos	Y	KIAMBAA	NO	YES	NO	NO	NO	NO	YES	NO	NO	NO	NO	NO	NO	NO	NO	NO	NO	NO	NO	NO	NO	NO	NO	NO	NO	NO	NO	NO	TC
65	20	15 - 24	M	PTB+	N	Normal	Neg	N/A	GITHUNGURI	YES	NO	NO	NO	NO	NO	YES	NO	NO	NO	NO	NO	NO	NO	NO	NO	NO	NO	NO	NO	NO	NO	NO	NO	NO	NO	NO	NO	TC
66	25	25 - 34	M	PTB+	N	Moderate	Neg	N/A	THIKA	NO	YES	NO	YES	NO	NO	NO	NO	NO	NO	NO	NO	NO	NO	NO	NO	NO	NO	NO	NO	NO	NO	NO	NO	NO	NO	NO	NO	TC
67	40	35 - 44	M	PTB+	N	Obese	Neg	N/A	THIKA	NO	YES	NO	NO	NO	NO	YES	NO	NO	NO	NO	NO	NO	NO	NO	NO	NO	NO	NO	NO	NO	NO	NO	NO	NO	NO	NO	NO	C
68	53	45 - 54	M	PTB+	N	Obese	Neg	N/A	THIKA	NO	YES	NO	NO	NO	NO	NO	NO	NO	NO	NO	YES	NO	NO	NO	NO	NO	NO	NO	NO	NO	NO	NO	NO	NO	NO	NO	NO	TC
69	51	45 - 54	M	PTB+	N	Moderate	Neg	N/A	THIKA	NO	YES	NO	NO	YES	YES	NO	NO	NO	NO	NO	NO	NO	NO	NO	NO	NO	NO	NO	NO	NO	NO	NO	NO	NO	NO	NO	NO	C
70	31	25 - 34	M	PTB+	N	Moderate	Pos	Y	THIKA	YES	NO	NO	YES	NO	NO	NO	NO	NO	NO	NO	NO	NO	NO	NO	NO	NO	NO	NO	NO	NO	NO	NO	NO	NO	NO	NO	NO	TC
71	47	45 - 54	F	PTB+	N	Overweight	Pos	Y	GITHUNGURI	NO	YES	NO	YES	NO	NO	NO	NO	NO	NO	NO	NO	NO	NO	NO	NO	NO	NO	NO	NO	NO	NO	NO	NO	NO	NO	NO	NO	TC
72	34	25 - 34	M	PTB+	R	Moderate	Pos	Y	KIAMBAA	YES	NO	NO	YES	NO	NO	NO	NO	NO	NO	NO	NO	NO	NO	NO	NO	NO	NO	YES	NO	NO	NO	NO	NO	NO	NO	NO	NO	C
73	42	35 - 44	M	PTB+	N	Normal	Pos	Y	LARI	NO	YES	NO	NO	NO	NO	YES	NO	NO	NO	NO	NO	NO	NO	NO	NO	NO	NO	NO	NO	NO	NO	NO	NO	NO	NO	NO	NO	C
74	99	65 +	M	PTB+	N	Severe	Neg	N/A	GITHUNGURI	YES	NO	NO	NO	NO	NO	YES	NO	NO	NO	NO	NO	NO	NO	NO	NO	NO	NO	NO	NO	NO	NO	NO	NO	NO	NO	NO	NO	C
75	29	25 - 34	M	PTB+	N	Normal	Neg	N/A	GITHUNGURI	NO	YES	NO	YES	NO	NO	NO	NO	NO	NO	NO	NO	NO	NO	NO	NO	NO	NO	NO	NO	NO	NO	NO	NO	NO	NO	NO	NO	C
76	39	35 - 44	F	PTB+	N	Moderate	Pos	Y	RUIRU	NO	YES	NO	NO	NO	NO	NO	NO	NO	NO	NO	NO	NO	NO	NO	YES	YES	NO	NO	NO	NO	NO	NO	NO	NO	NO	NO	NO	LFTU
77	29	25 - 34	M	PTB+	N	Normal	Neg	N/A	THIKA	YES	NO	NO	NO	NO	NO	NO	NO	NO	NO	NO	NO	YES	NO	NO	NO	NO	NO	NO	NO	NO	NO	NO	NO	NO	NO	NO	NO	TC
78	17	15 - 24	F	PTB+	N	Moderate	Neg	N/A	GATUNDU	YES	NO	NO	NO	YES	YES	NO	NO	NO	NO	NO	NO	NO	NO	NO	NO	NO	NO	NO	NO	NO	NO	NO	NO	NO	NO	NO	NO	C
79	17	15 - 24	M	PTB-	N	Moderate	Neg	N/A	THIKA	YES	NO	NO	YES	NO	NO	NO	NO	NO	NO	NO	NO	NO	NO	NO	NO	NO	NO	NO	NO	NO	NO	NO	NO	NO	NO	NO	NO	TC
80	30	25 - 34	M	PTB+	N	Severe	Neg	N/A	KIAMBU	NO	YES	NO	NO	NO	NO	NO	NO	NO	NO	NO	NO	NO	NO	NO	NO	YES	NO	NO	NO	NO	NO	NO	NO	NO	NO	NO	NO	C
81	25	25 - 34	F	PTB+	N	Normal	Neg	N/A	THIKA	YES	NO	NO	YES	NO	NO	NO	NO	NO	NO	NO	NO	NO	NO	NO	NO	NO	NO	NO	NO	NO	NO	NO	NO	NO	NO	NO	NO	TO
82	23	15 - 24	F	PTB+	N	Normal	Neg	N/A	THIKA	YES	NO	NO	YES	NO	NO	NO	NO	NO	NO	NO	NO	NO	NO	NO	NO	NO	NO	NO	NO	NO	NO	NO	NO	NO	NO	NO	NO	TO
83	29	25 - 34	M	PTB+	N	Normal	Neg	N/A	GITHUNGURI	NO	YES	NO	NO	NO	NO	YES	NO	NO	NO	NO	NO	NO	NO	NO	NO	NO	NO	NO	NO	NO	NO	NO	NO	NO	NO	NO	NO	C
84	29	25 - 34	F	PTB+	N	Moderate	Pos	Y	KIAMBAA	YES	NO	NO	NO	NO	NO	NO	NO	NO	NO	NO	YES	NO	NO	NO	NO	NO	NO	NO	NO	NO	NO	NO	NO	NO	NO	NO	NO	D
85	34	25 - 34	M	PTB+	N	Normal	Pos	Y	KIAMBAA	NO	YES	NO	NO	NO	YES	NO	NO	NO	NO	NO	NO	NO	NO	NO	NO	NO	NO	NO	NO	NO	NO	NO	NO	NO	NO	NO	NO	C
86	48	45 - 54	M	PTB+	N	Normal	Neg	N/A	LARI	YES	NO	NO	NO	NO	YES	NO	NO	NO	NO	NO	NO	NO	NO	NO	NO	NO	NO	NO	NO	NO	NO	NO	NO	NO	NO	NO	NO	LFTU
87	7	5 - 9	M	PTB-	N	Normal	Neg	N/A	KIAMBAA	YES	NO	NO	NO	NO	YES	NO	NO	NO	NO	NO	NO	NO	NO	NO	NO	NO	NO	NO	YES	NO	NO	NO	NO	NO	NO	NO	NO	TC
88	20	15 - 24	M	PTB-	N	Normal	Neg	N/A	GITHUNGURI	NO	YES	NO	NO	NO	NO	YES	NO	NO	NO	NO	NO	NO	NO	NO	NO	NO	NO	NO	NO	NO	NO	NO	NO	NO	NO	NO	NO	TC
89	30	25 - 34	M	PTB+	N	Severe	Neg	N/A	GITHUNGURI	NO	YES	NO	YES	NO	NO	NO	NO	NO	NO	NO	NO	NO	NO	NO	NO	NO	NO	NO	NO	NO	NO	NO	NO	NO	NO	NO	NO	C
90	24	15 - 24	M	PTB-	N	Normal	Neg	N/A	GATUNDU	YES	NO	NO	YES	NO	NO	NO	NO	NO	NO	NO	NO	NO	NO	NO	NO	NO	NO	NO	NO	NO	NO	NO	NO	NO	NO	NO	NO	TC
91	39	35 - 44	M	PTB+	N	Moderate	Neg	N/A	KIAMBAA	YES	NO	NO	YES	NO	NO	NO	NO	NO	NO	NO	NO	NO	NO	NO	NO	NO	NO	NO	NO	NO	NO	NO	NO	NO	NO	NO	NO	C
92	32	25 - 34	M	EPTB	N	Moderate	Pos	Y	LARI	NO	YES	NO	NO	NO	NO	NO	NO	NO	NO	NO	YES	NO	NO	NO	NO	NO	NO	NO	NO	NO	NO	NO	NO	NO	NO	NO	NO	TC
93	27	25 - 34	M	PTB+	N	Normal	Neg	N/A	KIAMBAA	NO	YES	NO	YES	NO	NO	NO	NO	NO	NO	NO	NO	NO	NO	NO	NO	NO	NO	NO	NO	NO	NO	NO	NO	NO	NO	NO	NO	LFTU
94	44	35 - 44	M	PTB+	N	Normal	Pos	Y	KIKUYU	NO	YES	NO	NO	NO	NO	NO	NO	NO	NO	NO	YES	NO	NO	NO	NO	NO	NO	NO	NO	NO	NO	NO	NO	NO	NO	NO	NO	NC
95	18	15 - 24	M	PTB+	N	Normal	Neg	N/A	KIKUYU	NO	YES	NO	YES	NO	NO	NO	NO	NO	NO	NO	NO	NO	NO	NO	NO	NO	NO	NO	NO	NO	NO	NO	NO	NO	NO	NO	NO	TC
96	31	25 - 34	M	PTB+	N	Obese	Neg	N/A	KIKUYU	YES	NO	NO	NO	NO	NO	NO	NO	NO	NO	NO	NO	NO	NO	NO	NO	YES	NO	NO	NO	NO	NO	NO	NO	NO	NO	NO	NO	LFTU
97	33	25 - 34	M	PTB-	N	Normal	Pos	Y	GATUNDU	YES	NO	NO	NO	NO	NO	NO	NO	NO	NO	NO	NO	NO	NO	NO	NO	NO	NO	NO	NO	YES	NO	NO	NO	NO	NO	NO	NO	TO
98	22	15 - 24	F	PTB+	N	Normal	Neg	N/A	GATUNDU	YES	NO	NO	YES	NO	NO	NO	NO	NO	NO	NO	NO	NO	NO	NO	NO	NO	NO	NO	NO	NO	NO	NO	NO	NO	NO	NO	NO	TO
99	26	25 - 34	F	PTB+	N	Normal	Pos	Y	KIAMBAA	YES	NO	NO	NO	NO	YES	NO	NO	NO	NO	NO	NO	NO	NO	NO	NO	NO	NO	NO	NO	NO	NO	NO	NO	NO	NO	NO	NO	LFTU
100	34	25 - 34	F	PTB+	N	Normal	Pos	Y	KIAMBAA	NO	YES	NO	NO	NO	NO	YES	NO	NO	NO	NO	NO	NO	NO	NO	NO	NO	NO	NO	NO	NO	NO	NO	NO	NO	NO	NO	NO	C
101	43	35 - 44	F	PTB+	N	Moderate	Pos	Y	KIAMBAA	YES	NO	NO	NO	NO	NO	YES	NO	NO	NO	NO	NO	NO	NO	NO	NO	NO	YES	NO	NO	NO	NO	NO	NO	NO	NO	NO	NO	LFTU
102	31	25 - 34	M	PTB+	N	Normal	Neg	N/A	KIAMBAA	YES	NO	NO	YES	NO	NO	NO	NO	NO	NO	NO	NO	NO	NO	NO	NO	NO	NO	NO	NO	NO	NO	NO	NO	NO	NO	NO	NO	TO
103	20	15 - 24	M	PTB+	N	Severe	Neg	N/A	KIAMBAA	YES	NO	NO	NO	NO	NO	NO	NO	NO	NO	NO	NO	YES	NO	NO	NO	NO	NO	NO	NO	NO	NO	NO	NO	NO	NO	NO	NO	LFTU
104	22	15 - 24	F	PTB+	N	Normal	Neg	N/A	THIKA	NO	YES	NO	NO	YES	NO	NO	NO	NO	NO	NO	NO	NO	NO	NO	NO	NO	NO	NO	NO	NO	NO	NO	NO	NO	NO	NO	NO	C
105	18	15 - 24	F	PTB-	N	Normal	Neg	N/A	THIKA	YES	NO	NO	NO	NO	NO	YES	NO	NO	NO	NO	NO	NO	NO	NO	NO	NO	NO	NO	NO	NO	NO	NO	NO	NO	NO	NO	NO	TC
106	76	65 +	M	PTB-	N	Moderate	Neg	N/A	THIKA	YES	NO	NO	NO	NO	NO	YES	NO	NO	NO	NO	NO	NO	NO	NO	NO	NO	NO	NO	NO	NO	NO	NO	NO	NO	NO	NO	NO	TC
107	47	45 - 54	F	PTB-	N	Obese	Pos	Y	THIKA	NO	YES	NO	NO	NO	NO	YES	NO	NO	NO	NO	NO	NO	NO	NO	NO	NO	NO	NO	NO	NO	NO	NO	NO	NO	NO	NO	NO	TC
108	46	45 - 54	M	PTB+	N	Moderate	Neg	N/A	THIKA	NO	YES	NO	NO	NO	NO	YES	NO	NO	NO	NO	NO	NO	NO	NO	NO	NO	NO	NO	NO	NO	NO	NO	NO	NO	NO	NO	NO	C
109	42	35 - 44	M	PTB-	N	Overweight	Pos	Y	THIKA	NO	YES	NO	NO	NO	NO	NO	NO	NO	NO	NO	YES	NO	NO	NO	NO	NO	NO	NO	NO	NO	NO	NO	NO	NO	NO	NO	NO	TC
110	49	45 - 54	M	EPTB	N	Severe	Neg	N/A	THIKA	NO	YES	NO	NO	NO	NO	YES	NO	NO	NO	NO	NO	NO	NO	NO	NO	NO	NO	NO	NO	NO	NO	NO	NO	NO	NO	NO	NO	TC
111	44	35 - 44	M	PTB+	N	Moderate	Neg	N/A	THIKA	NO	YES	NO	YES	NO	NO	NO	NO	NO	NO	NO	NO	NO	NO	NO	NO	NO	NO	NO	NO	NO	NO	NO	NO	NO	NO	NO	NO	C
112	35	35 - 44	M	PTB+	N	Severe	Pos	Y	KIAMBAA	YES	NO	NO	YES	NO	NO	YES	NO	NO	NO	NO	NO	NO	NO	NO	NO	NO	NO	NO	NO	NO	NO	NO	NO	NO	NO	NO	NO	LFTU
113	40	35 - 44	M	EPTB	N	Moderate	Neg	N/A	KIAMBAA	YES	NO	NO	YES	NO	NO	NO	NO	NO	NO	NO	NO	NO	NO	NO	NO	NO	NO	NO	NO	NO	NO	NO	NO	NO	NO	NO	NO	NTB
114	17	15 - 24	M	PTB+	N	Severe	Pos	Y	KIAMBU	YES	NO	NO	NO	YES	NO	NO	NO	NO	NO	NO	NO	NO	NO	NO	NO	NO	NO	NO	NO	NO	NO	NO	NO	NO	NO	NO	NO	C
115	26	25 - 34	M	PTB+	N	Moderate	Neg	N/A	GATUNDU	YES	NO	NO	YES	NO	NO	YES	NO	NO	NO	NO	NO	NO	NO	NO	NO	NO	NO	NO	NO	NO	NO	NO	NO	NO	NO	NO	NO	C
116	39	35 - 44	F	PTB+	N	Normal	Pos	Y	GATUNDU	YES	NO	NO	NO	NO	NO	NO	NO	NO	NO	NO	NO	NO	NO	NO	NO	YES	NO	NO	NO	NO	NO	NO	NO	NO	NO	NO	NO	LFTU
117	21	15 - 24	F	PTB+	N	Moderate	Neg	N/A	THIKA	YES	NO	NO	NO	NO	NO	NO	NO	NO	NO	NO	NO	NO	NO	NO	YES	NO	NO	NO	NO	NO	NO	NO	NO	NO	NO	NO	NO	LFTU
118	31	25 - 34	M	PTB+	N	Normal	Neg	N/A	THIKA	NO	YES	NO	NO	NO	NO	NO	NO	NO	NO	NO	NO	NO	YES	NO	NO	NO	NO	NO	NO	NO	NO	NO	NO	NO	NO	NO	NO	TC
119	64	55 - 64	M	PTB+	N	Normal	Neg	N/A	THIKA	YES	NO	NO	NO	NO	NO	NO	NO	YES	NO	NO	NO	NO	NO	NO	NO	NO	NO	NO	NO	NO	NO	NO	NO	NO	NO	NO	NO	D
120	32	25 - 34	F	PTB+	N	Normal	Pos	Y	RUIRU	YES	NO	NO	NO	NO	YES	NO	NO	NO	NO	NO	NO	NO	NO	NO	NO	NO	NO	NO	NO	NO	NO	NO	NO	NO	NO	NO	NO	LFTU
121	35	35 - 44	M	PTB+	N	Moderate	Neg	N/A	RUIRU	NO	YES	NO	NO	YES	NO	NO	NO	NO	NO	NO	NO	NO	NO	NO	NO	NO	NO	NO	NO	NO	NO	NO	NO	NO	NO	NO	NO	C
122	40	35 - 44	M	PTB+	N	Normal	Neg	N/A	GATUNDU	NO	YES	NO	NO	YES	NO	NO	NO	NO	NO	NO	NO	NO	NO	NO	NO	NO	NO	NO	NO	NO	NO	NO	NO	NO	NO	NO	NO	C
123	41	35 - 44	M	PTB+	N	Moderate	Pos	Y	LIMURU	NO	YES	NO	NO	YES	NO	NO	NO	NO	NO	NO	NO	NO	NO	NO	NO	NO	NO	NO	NO	NO	NO	NO	NO	NO	NO	NO	NO	C
124	32	25 - 34	F	PTB+	N	Moderate	Pos	Y	KABETE	NO	YES	NO	NO	YES	NO	NO	NO	NO	NO	NO	NO	NO	NO	NO	NO	NO	NO	NO	NO	NO	NO	NO	NO	NO	NO	NO	NO	TC
125	29	25 - 34	M	PTB+	N	Moderate	Neg	N/A	GITHUNGURI	NO	YES	NO	YES	NO	NO	NO	NO	NO	NO	NO	NO	NO	NO	NO	NO	NO	NO	NO	NO	NO	NO	NO	NO	NO	NO	NO	NO	C
126	38	35 - 44	F	PTB+	N	Moderate	Neg	N/A	GITHUNGURI	NO	YES	NO	YES	NO	NO	NO	NO	NO	NO	NO	NO	NO	NO	NO	NO	NO	NO	NO	NO	NO	NO	NO	NO	NO	NO	NO	NO	C
127	37	35 - 44	M	PTB+	N	Severe	Neg	N/A	GITHUNGURI	NO	YES	NO	NO	NO	NO	NO	NO	NO	NO	NO	NO	YES	NO	NO	NO	NO	NO	NO	NO	NO	NO	NO	NO	NO	NO	NO	NO	C
128	36	35 - 44	M	PTB+	N	Moderate	Pos	Y	THIKA	NO	YES	NO	NO	NO	NO	YES	NO	NO	NO	NO	NO	NO	NO	NO	NO	NO	NO	NO	NO	NO	NO	NO	NO	NO	NO	NO	NO	C
129	54	45 - 54	M	PTB+	N	Severe	Pos	Y	THIKA	YES	NO	NO	NO	NO	NO	NO	NO	NO	NO	NO	NO	NO	NO	NO	NO	NO	NO	NO	NO	NO	NO	NO	NO	NO	NO	NO	NO	LFTU
130	31	25 - 34	F	PTB+	N	Normal	Neg	N/A	THIKA	YES	NO	NO	YES	NO	NO	NO	NO	NO	NO	NO	NO	NO	NO	NO	NO	NO	NO	NO	NO	NO	NO	NO	NO	NO	NO	NO	NO	LFTU
131	28	25 - 34	F	PTB+	N	Moderate	Pos	Y	THIKA	YES	NO	NO	YES	NO	NO	NO	NO	NO	NO	NO	NO	NO	NO	NO	NO	NO	NO	NO	NO	NO	NO	NO	NO	NO	NO	NO	NO	LFTU
132	30	25 - 34	M	PTB+	N	Severe	Neg	N/A	RUIRU	YES	NO	NO	NO	NO	NO	YES	NO	NO	NO	NO	NO	NO	NO	NO	NO	NO	NO	NO	NO	NO	NO	NO	NO	NO	NO	NO	NO	LFTU
133	29	25 - 34	M	PTB+	N	Moderate	Neg	N/A	RUIRU	YES	NO	NO	NO	NO	NO	NO	NO	NO	NO	NO	NO	YES	NO	NO	NO	NO	NO	NO	NO	NO	NO	NO	NO	NO	NO	NO	NO	TC
134	44	35 - 44	M	PTB+	N	Moderate	Pos	Y	KIAMBAA	NO	YES	NO	NO	NO	NO	NO	NO	NO	NO	NO	NO	NO	NO	NO	NO	NO	NO	NO	NO	NO	YES	NO	NO	NO	NO	NO	NO	TC
135	40	35 - 44	M	PTB+	N	Moderate	Neg	N/A	KIAMBAA	NO	YES	NO	NO	NO	NO	NO	NO	NO	NO	NO	NO	YES	NO	NO	NO	NO	NO	NO	NO	NO	NO	NO	NO	NO	NO	NO	NO	TC
136	28	25 - 34	M	PTB+	N	Obese	Pos	Y	KIAMBAA	YES	NO	NO	NO	NO	NO	NO	NO	NO	NO	NO	NO	NO	NO	NO	NO	NO	NO	NO	NO	NO	YES	NO	NO	NO	NO	NO	NO	TC
137	24	15 - 24	M	PTB+	N	Obese	Neg	N/A	KIAMBAA	YES	NO	NO	NO	NO	NO	NO	NO	NO	NO	NO	NO	YES	NO	NO	NO	NO	NO	NO	NO	NO	NO	NO	NO	NO	NO	NO	NO	LFTU
138	31	25 - 34	F	PTB+	N	Normal	Pos	Y	KIAMBAA	YES	NO	NO	YES	NO	NO	NO	NO	NO	NO	NO	NO	NO	NO	NO	NO	NO	NO	NO	NO	NO	NO	NO	NO	NO	NO	NO	NO	LFTU
139	20	15 - 24	M	PTB+	N	Normal	Neg	N/A	KIAMBAA	YES	NO	NO	NO	NO	YES	NO	NO	NO	NO	NO	NO	NO	NO	NO	NO	NO	NO	NO	NO	NO	NO	NO	NO	NO	NO	NO	NO	TC
140	38	35 - 44	F	PTB+	N	Normal	Pos	Y	KIAMBAA	NO	YES	NO	NO	NO	YES	NO	NO	NO	NO	NO	NO	NO	NO	NO	NO	NO	NO	NO	NO	NO	NO	NO	NO	NO	NO	NO	NO	TC
141	36	35 - 44	M	PTB+	N	Moderate	Pos	Y	KIAMBAA	YES	NO	YES	NO	NO	NO	NO	NO	NO	NO	NO	NO	NO	NO	NO	NO	NO	NO	NO	NO	NO	NO	NO	NO	NO	NO	NO	NO	TC
142	30	25 - 34	M	PTB+	N	Moderate	Neg	N/A	KIAMBAA	YES	NO	NO	NO	NO	YES	NO	NO	NO	NO	NO	NO	NO	NO	NO	NO	NO	NO	NO	NO	NO	NO	NO	NO	NO	NO	NO	NO	LFTU
143	46	45 - 54	F	PTB+	N	Normal	Pos	Y	GITHUNGURI	NO	YES	NO	NO	NO	YES	NO	NO	NO	NO	NO	NO	NO	NO	NO	NO	NO	NO	NO	NO	NO	NO	NO	NO	NO	NO	NO	NO	TC
144	34	25 - 34	M	PTB+	N	Severe	Neg	N/A	GITHUNGURI	YES	NO	NO	NO	NO	YES	NO	NO	NO	NO	NO	NO	NO	NO	NO	NO	NO	NO	NO	NO	NO	NO	NO	NO	NO	NO	NO	NO	C
145	2	0 - 4	M	PTB+	N	Moderate	Neg	N/A	GITHUNGURI	NO	YES	NO	NO	NO	NO	NO	NO	NO	NO	NO	NO	NO	NO	NO	NO	NO	NO	NO	NO	NO	NO	YES	NO	NO	NO	NO	NO	TC
146	52	45 - 54	M	PTB+	N	Severe	Neg	N/A	GITHUNGURI	NO	YES	NO	NO	NO	NO	NO	NO	NO	NO	NO	NO	NO	NO	NO	NO	NO	NO	NO	NO	NO	NO	YES	NO	NO	NO	NO	NO	C
147	29	25 - 34	M	PTB+	N	Moderate	Neg	N/A	GITHUNGURI	NO	YES	NO	NO	NO	YES	NO	NO	NO	NO	NO	NO	YES	NO	NO	NO	NO	NO	NO	NO	NO	NO	NO	NO	NO	NO	NO	NO	C
148	38	35 - 44	M	PTB+	N	Moderate	Pos	Y	GITHUNGURI	NO	YES	NO	NO	NO	YES	NO	NO	NO	NO	NO	NO	NO	NO	NO	NO	NO	NO	NO	NO	NO	NO	NO	NO	NO	NO	NO	NO	TC
149	45	45 - 54	M	PTB+	N	Severe	Neg	N/A	GITHUNGURI	NO	YES	NO	YES	NO	NO	NO	NO	NO	NO	NO	NO	NO	NO	NO	NO	NO	NO	NO	NO	NO	NO	NO	NO	NO	NO	NO	NO	C
150	39	35 - 44	F	PTB+	N	Moderate	Pos	Y	LARI	YES	NO	NO	YES	NO	NO	NO	NO	NO	NO	NO	NO	NO	NO	NO	NO	NO	NO	NO	NO	NO	NO	NO	NO	NO	NO	NO	NO	LFTU
151	36	35 - 44	M	PTB+	N	Severe	Pos	Y	GATUNDU	NO	YES	NO	NO	NO	YES	NO	NO	NO	NO	NO	NO	NO	NO	NO	NO	NO	NO	NO	NO	NO	NO	NO	NO	NO	NO	NO	NO	LFTU
152	21	15 - 24	F	PTB+	N	Moderate	Neg	N/A	THIKA	YES	NO	NO	YES	NO	NO	NO	NO	NO	NO	NO	NO	NO	NO	NO	NO	NO	NO	NO	NO	NO	NO	NO	NO	NO	NO	NO	NO	LFTU
153	35	35 - 44	F	PTB+	N	Overweight	Pos	Y	THIKA	YES	NO	NO	NO	NO	NO	NO	YES	NO	NO	NO	NO	NO	NO	NO	NO	NO	NO	NO	NO	NO	NO	NO	NO	NO	NO	NO	NO	TC
154	25	25 - 34	M	PTB+	N	Severe	Neg	N/A	KABETE	YES	NO	NO	YES	NO	NO	NO	NO	NO	NO	NO	NO	NO	NO	NO	NO	NO	NO	NO	NO	NO	NO	NO	NO	NO	NO	NO	NO	LFTU
155	48	45 - 54	F	PTB+	N	Normal	Pos	Y	KIAMBAA	YES	NO	YES	NO	NO	NO	NO	NO	NO	NO	NO	NO	NO	NO	NO	NO	NO	NO	NO	NO	NO	NO	NO	NO	NO	NO	NO	NO	TC
156	45	45 - 54	M	PTB+	N	Moderate	Neg	N/A	KIAMBAA	YES	NO	NO	NO	NO	NO	NO	NO	NO	NO	NO	NO	YES	NO	NO	NO	NO	NO	NO	NO	NO	NO	NO	NO	NO	NO	NO	NO	C
157	25	25 - 34	M	PTB+	N	Normal	Neg	N/A	JUJA	YES	NO	NO	NO	NO	NO	NO	NO	NO	NO	NO	NO	NO	NO	NO	NO	NO	YES	NO	NO	NO	NO	NO	NO	NO	NO	NO	NO	LFTU
158	21	15 - 24	M	PTB+	N	Obese	Neg	N/A	JUJA	YES	NO	NO	NO	NO	NO	NO	NO	NO	NO	NO	NO	NO	NO	NO	NO	NO	YES	NO	NO	NO	NO	NO	NO	NO	NO	NO	NO	LFTU
159	1	0 - 4	M	PTB+	N	Moderate	Neg	N/A	JUJA	NO	YES	NO	NO	NO	YES	NO	NO	NO	NO	NO	NO	NO	NO	NO	NO	NO	NO	NO	NO	NO	NO	NO	NO	NO	NO	NO	NO	TC
160	1	0 - 4	F	PTB+	N	Moderate	Neg	N/A	JUJA	NO	YES	NO	NO	NO	YES	NO	NO	NO	NO	NO	NO	NO	NO	NO	NO	NO	NO	NO	NO	NO	NO	NO	NO	NO	NO	NO	NO	TC
161	28	25 - 34	F	PTB-	N	Moderate	Pos	Y	KABETE	YES	NO	NO	YES	NO	NO	NO	NO	NO	NO	NO	NO	NO	NO	NO	NO	NO	NO	NO	NO	NO	NO	NO	NO	NO	NO	NO	NO	TC
162	47	45 - 54	M	PTB+	N	Normal	Pos	Y	KABETE	NO	YES	NO	YES	NO	NO	NO	NO	NO	NO	NO	NO	NO	NO	NO	NO	NO	NO	NO	NO	NO	NO	NO	NO	NO	NO	NO	NO	TC
163	28	25 - 34	M	PTB+	N	Normal	Pos	Y	LARI	NO	YES	NO	NO	NO	NO	NO	NO	NO	NO	NO	YES	NO	NO	NO	NO	NO	NO	NO	NO	NO	NO	NO	NO	NO	NO	NO	NO	C
164	29	25 - 34	M	PTB+	N	Moderate	Neg	N/A	GATUNDU	YES	NO	NO	NO	NO	YES	NO	NO	NO	NO	NO	NO	NO	NO	NO	NO	NO	NO	NO	NO	NO	NO	NO	NO	NO	NO	NO	NO	LFTU
165	97	65 +	M	PTB+	N	Normal	Neg	N/A	LIMURU	YES	NO	NO	NO	NO	YES	NO	NO	NO	NO	NO	NO	NO	NO	NO	NO	NO	NO	NO	NO	NO	NO	NO	NO	NO	NO	NO	NO	D
166	18	15 - 24	M	PTB+	N	Moderate	Pos	Y	LIMURU	NO	YES	YES	NO	NO	NO	NO	NO	NO	NO	NO	NO	NO	NO	NO	NO	NO	NO	NO	NO	NO	NO	NO	NO	NO	NO	NO	NO	LFTU
167	50	45 - 54	M	PTB+	N	Moderate	Pos	Y	LIMURU	NO	YES	NO	NO	NO	NO	NO	NO	NO	NO	NO	NO	YES	NO	NO	NO	NO	NO	NO	NO	NO	NO	NO	NO	NO	NO	NO	NO	TC
168	34	25 - 34	M	PTB+	N	Moderate	Neg	N/A	LIMURU	NO	YES	NO	NO	NO	NO	NO	NO	NO	NO	NO	NO	YES	NO	NO	NO	NO	NO	NO	NO	NO	NO	NO	NO	NO	NO	NO	NO	C
169	26	25 - 34	F	PTB+	N	Normal	Neg	N/A	KIKUYU	YES	NO	NO	NO	NO	NO	NO	NO	NO	NO	NO	YES	NO	NO	NO	NO	NO	NO	NO	NO	NO	NO	NO	NO	NO	NO	NO	NO	D
170	29	25 - 34	M	PTB+	N	Severe	Pos	Y	GATUNDU	YES	NO	NO	NO	NO	YES	NO	NO	NO	NO	NO	NO	NO	NO	NO	NO	NO	NO	NO	NO	NO	NO	NO	NO	NO	NO	NO	NO	C
171	20	15 - 24	F	PTB+	N	Moderate	Neg	N/A	GATUNDU	NO	YES	NO	NO	NO	YES	NO	NO	NO	NO	NO	NO	NO	NO	NO	NO	NO	NO	NO	NO	NO	NO	NO	NO	NO	NO	NO	NO	C
172	36	35 - 44	M	PTB+	N	Severe	Pos	Y	GATUNDU	NO	YES	NO	NO	YES	YES	NO	NO	NO	NO	NO	NO	NO	NO	NO	NO	NO	NO	NO	NO	NO	NO	NO	NO	NO	NO	NO	NO	LFTU
173	31	25 - 34	F	PTB+	N	Moderate	Neg	N/A	GITHUNGURI	NO	YES	NO	YES	NO	NO	NO	NO	NO	NO	NO	NO	NO	NO	NO	NO	NO	NO	NO	NO	NO	NO	NO	NO	NO	NO	NO	NO	TC
174	35	35 - 44	F	PTB+	N	Overweight	Pos	Y	GITHUNGURI	YES	NO	NO	NO	NO	YES	NO	NO	NO	NO	NO	NO	NO	NO	NO	NO	NO	NO	NO	NO	NO	NO	NO	NO	NO	NO	NO	NO	C
175	33	25 - 34	F	PTB+	N	Normal	Pos	Y	GITHUNGURI	YES	NO	NO	NO	NO	YES	NO	NO	NO	NO	NO	NO	NO	NO	NO	NO	NO	NO	NO	NO	NO	NO	NO	NO	NO	NO	NO	NO	C
176	24	15 - 24	F	PTB+	N	Normal	Neg	N/A	GITHUNGURI	YES	NO	NO	NO	NO	NO	NO	NO	NO	NO	NO	NO	NO	NO	NO	NO	NO	NO	NO	NO	NO	NO	NO	YES	NO	NO	NO	NO	C
177	21	15 - 24	M	PTB+	N	Overweight	Neg	N/A	GITHUNGURI	YES	NO	NO	NO	NO	YES	NO	NO	NO	NO	NO	NO	NO	NO	NO	NO	NO	NO	NO	NO	NO	NO	NO	NO	NO	NO	NO	NO	C
178	29	25 - 34	M	PTB+	N	Normal	Neg	N/A	GITHUNGURI	YES	NO	NO	YES	NO	NO	NO	NO	NO	NO	NO	NO	NO	NO	NO	NO	NO	NO	NO	NO	NO	NO	NO	NO	NO	NO	NO	NO	C
179	32	25 - 34	M	PTB+	N	Moderate	Neg	N/A	GITHUNGURI	NO	YES	NO	NO	NO	NO	NO	NO	NO	NO	NO	NO	NO	NO	NO	NO	NO	YES	NO	NO	NO	NO	NO	NO	NO	NO	NO	NO	TC
180	31	25 - 34	M	PTB+	N	Severe	Neg	N/A	GITHUNGURI	NO	YES	NO	NO	NO	YES	NO	NO	NO	NO	NO	NO	NO	NO	NO	NO	NO	NO	NO	NO	NO	NO	NO	NO	NO	NO	NO	NO	C
181	20	15 - 24	F	PTB+	N	Obese	Neg	N/A	KIAMBAA	NO	YES	NO	NO	NO	YES	NO	NO	NO	NO	NO	NO	NO	NO	NO	NO	NO	NO	NO	NO	NO	NO	NO	NO	NO	NO	NO	NO	TC
182	28	25 - 34	M	PTB+	N	Severe	Neg	N/A	KIAMBAA	NO	YES	NO	NO	NO	YES	NO	NO	NO	NO	NO	NO	NO	NO	NO	NO	NO	NO	NO	NO	NO	NO	NO	NO	NO	NO	NO	NO	LFTU
183	38	35 - 44	M	PTB+	N	Normal	Pos	Y	KIAMBAA	YES	NO	NO	NO	NO	YES	NO	NO	NO	NO	NO	NO	NO	NO	NO	NO	NO	NO	NO	NO	NO	NO	NO	NO	NO	NO	NO	NO	C
184	39	35 - 44	M	PTB+	N	Normal	Pos	Y	KIAMBAA	NO	YES	NO	NO	NO	NO	NO	NO	NO	NO	NO	NO	NO	YES	NO	NO	NO	NO	NO	NO	NO	NO	NO	NO	NO	NO	NO	NO	C
185	20	15 - 24	M	PTB+	N	Normal	Neg	N/A	KIAMBAA	NO	YES	NO	NO	NO	NO	YES	NO	NO	NO	NO	NO	NO	NO	NO	NO	NO	NO	NO	NO	NO	NO	NO	NO	NO	NO	NO	NO	C
186	39	35 - 44	F	PTB+	INH/PZA	Moderate	Pos	Y	KIAMBAA	YES	NO	NO	NO	NO	YES	NO	NO	NO	NO	NO	NO	NO	NO	NO	NO	NO	NO	NO	NO	NO	NO	NO	NO	NO	NO	NO	NO	C
187	2	0 - 4	F	PTB+	N	Normal	Neg	N/A	KIAMBAA	YES	NO	NO	NO	NO	YES	NO	NO	NO	NO	NO	NO	NO	NO	NO	NO	NO	NO	NO	NO	NO	NO	NO	NO	NO	NO	NO	NO	LFTU
188	32	25 - 34	F	PTB+	N	Normal	Pos	Y	KIAMBAA	NO	YES	NO	NO	NO	NO	NO	NO	NO	NO	NO	NO	NO	NO	NO	NO	YES	NO	NO	NO	NO	NO	NO	NO	NO	NO	NO	NO	LFTU
189	26	25 - 34	F	PTB+	N	Normal	Neg	N/A	KIAMBAA	NO	YES	NO	NO	NO	YES	NO	NO	NO	NO	NO	NO	NO	NO	NO	NO	NO	NO	NO	NO	NO	NO	NO	NO	NO	NO	NO	NO	C
190	20	15 - 24	M	PTB+	N	Severe	Neg	N/A	JUJA	NO	YES	NO	NO	NO	NO	NO	NO	NO	NO	NO	NO	YES	NO	NO	NO	NO	NO	NO	NO	NO	NO	NO	NO	NO	NO	NO	NO	LFTU
191	19	15 - 24	M	PTB+	N	Severe	Pos	Y	LIMURU	YES	NO	YES	NO	NO	NO	NO	NO	NO	NO	NO	NO	NO	NO	NO	NO	NO	NO	NO	NO	NO	NO	NO	NO	NO	NO	NO	NO	TC
192	24	15 - 24	M	PTB+	N	Severe	Pos	Y	LIMURU	YES	NO	NO	NO	NO	NO	NO	NO	NO	NO	NO	NO	NO	NO	NO	NO	NO	NO	NO	NO	NO	NO	NO	YES	NO	NO	NO	NO	TC
193	50	45 - 54	M	PTB+	N	Normal	Neg	Y	KIAMBAA	YES	NO	NO	NO	NO	NO	NO	YES	NO	NO	NO	NO	NO	NO	NO	NO	NO	NO	NO	NO	NO	NO	NO	NO	NO	NO	NO	NO	LFTU
194	64	55 - 64	M	PTB+	N	Normal	Pos	Y	THIKA	YES	NO	NO	NO	NO	NO	NO	NO	NO	NO	NO	NO	NO	NO	YES	NO	NO	NO	NO	NO	NO	NO	NO	NO	NO	NO	NO	NO	D
195	36	35 - 44	F	PTB+	N	Obese	Neg	N/A	THIKA	YES	NO	NO	NO	NO	NO	NO	NO	NO	NO	NO	NO	NO	NO	NO	NO	NO	NO	NO	NO	NO	YES	NO	NO	NO	NO	NO	NO	C
196	28	25 - 34	F	PTB+	N	Overweight	Neg	N/A	THIKA	YES	NO	NO	NO	NO	NO	NO	NO	NO	NO	NO	NO	NO	NO	NO	NO	YES	NO	NO	NO	NO	NO	NO	NO	NO	NO	NO	NO	TC
197	38	35 - 44	M	PTB+	N	Obese	Neg	N/A	THIKA	YES	NO	NO	NO	NO	YES	NO	NO	NO	NO	NO	NO	NO	NO	NO	NO	NO	NO	NO	NO	NO	NO	NO	NO	NO	NO	NO	NO	C
198	7	5 - 9	M	PTB+	N	Moderate	Neg	N/A	THIKA	NO	YES	NO	NO	NO	NO	YES	NO	NO	NO	NO	NO	NO	NO	NO	NO	NO	NO	NO	NO	NO	NO	NO	NO	NO	NO	NO	NO	LFTU
199	32	25 - 34	F	PTB+	N	Severe	Pos	Y	LIMURU	YES	NO	NO	NO	NO	NO	NO	NO	NO	NO	NO	NO	YES	NO	NO	NO	NO	NO	NO	NO	NO	NO	NO	NO	NO	NO	NO	NO	D
200	21	15 - 24	M	PTB+	N	Normal	Neg	N/A	LIMURU	NO	YES	NO	NO	NO	NO	NO	NO	NO	NO	NO	NO	YES	NO	NO	NO	NO	NO	NO	NO	NO	NO	NO	NO	NO	NO	NO	NO	TC
201	1	0 - 4	F	PTB+	N	Severe	Pos	Y	THIKA	YES	NO	YES	NO	NO	NO	NO	NO	NO	NO	NO	NO	NO	NO	NO	NO	NO	NO	NO	NO	NO	NO	NO	NO	NO	NO	NO	NO	TO
202	2	0 - 4	F	PTB+	N	Severe	Pos	Y	THIKA	YES	NO	YES	NO	NO	NO	NO	NO	NO	NO	NO	NO	NO	NO	NO	NO	NO	NO	NO	NO	NO	NO	NO	NO	NO	NO	NO	NO	TO
203	27	25 - 34	M	PTB+	N	Normal	Neg	N/A	THIKA	YES	NO	NO	NO	NO	NO	NO	NO	NO	NO	NO	NO	NO	NO	NO	NO	NO	YES	NO	NO	NO	NO	NO	NO	NO	NO	NO	NO	TC
204	27	25 - 34	M	PTB+	N	Normal	Neg	N/A	THIKA	YES	NO	NO	NO	YES	NO	NO	NO	NO	NO	NO	NO	NO	NO	NO	NO	NO	NO	NO	NO	NO	NO	NO	NO	NO	NO	NO	NO	TC
205	43	35 - 44	M	PTB+	N	Normal	Neg	N/A	THIKA	YES	NO	NO	NO	NO	NO	NO	NO	NO	NO	NO	NO	NO	NO	NO	NO	YES	NO	NO	NO	NO	NO	NO	NO	NO	NO	NO	NO	LFTU
206	23	15 - 24	M	PTB+	N	Normal	Neg	N/A	JUJA	YES	NO	NO	NO	NO	NO	NO	NO	NO	NO	NO	NO	NO	NO	NO	NO	NO	YES	NO	NO	NO	NO	NO	NO	NO	NO	NO	NO	LFTU
207	38	35 - 44	M	PTB+	N	Normal	Neg	N/A	GITHUNGURI	YES	NO	NO	NO	NO	YES	NO	NO	NO	NO	NO	NO	NO	NO	NO	NO	NO	NO	NO	NO	NO	NO	NO	NO	NO	NO	NO	NO	TC
208	47	45 - 54	M	PTB+	N	Normal	Neg	N/A	KIAMBU	NO	YES	NO	YES	NO	NO	NO	NO	NO	NO	NO	NO	NO	NO	NO	NO	NO	NO	NO	NO	NO	NO	NO	NO	NO	NO	NO	NO	C
209	28	25 - 34	M	PTB+	N	Obese	Neg	N/A	THIKA	YES	NO	NO	NO	NO	NO	NO	NO	NO	NO	NO	NO	NO	NO	NO	NO	NO	YES	NO	NO	NO	NO	NO	NO	NO	NO	NO	NO	C
210	20	15 - 24	F	PTB+	N	Normal	Neg	N/A	GITHUNGURI	YES	NO	NO	NO	NO	NO	NO	NO	NO	NO	NO	NO	YES	NO	NO	NO	NO	NO	NO	NO	NO	NO	NO	NO	NO	NO	NO	NO	TC
211	48	45 - 54	M	PTB+	N	Normal	Pos	Y	GITHUNGURI	YES	NO	NO	NO	NO	NO	NO	NO	NO	NO	NO	NO	NO	NO	NO	NO	NO	NO	NO	NO	NO	NO	NO	YES	NO	NO	NO	NO	D
212	38	35 - 44	M	PTB+	N	Severe	Neg	N/A	JUJA	YES	NO	YES	NO	NO	NO	NO	NO	NO	NO	NO	NO	NO	NO	NO	NO	NO	NO	NO	NO	NO	NO	NO	NO	NO	NO	NO	NO	LFTU
213	26	25 - 34	M	PTB+	N	Moderate	Neg	N/A	KABETE	NO	YES	NO	NO	NO	NO	YES	NO	NO	NO	NO	NO	NO	NO	NO	NO	NO	NO	NO	NO	NO	NO	NO	NO	NO	NO	NO	NO	C
214	6	5 - 9	M	PTB+	N	Normal	Pos	Y	KABETE	YES	NO	NO	NO	NO	NO	YES	NO	NO	NO	NO	NO	NO	NO	NO	NO	NO	NO	NO	NO	NO	NO	NO	NO	NO	NO	NO	NO	TC
215	16	15 - 24	F	PTB+	N	Moderate	Neg	N/A	GATUNDU	NO	YES	NO	NO	NO	NO	NO	NO	NO	NO	NO	NO	NO	NO	NO	NO	NO	NO	NO	NO	NO	NO	NO	YES	NO	NO	NO	NO	LFTU
216	36	35 - 44	M	PTB+	N	Moderate	Pos	Y	GATUNDU	YES	NO	YES	NO	NO	NO	NO	NO	NO	NO	NO	NO	NO	NO	NO	NO	NO	NO	NO	NO	NO	NO	NO	NO	NO	NO	NO	NO	TC
217	26	25 - 34	M	PTB+	N	Normal	Neg	N/A	GATUNDU	NO	YES	NO	NO	YES	NO	NO	NO	NO	NO	NO	NO	NO	NO	NO	NO	NO	NO	NO	NO	NO	NO	NO	NO	NO	NO	NO	NO	TC
218	30	25 - 34	M	PTB+	N	Overweight	Pos	Y	GATUNDU	YES	NO	NO	NO	NO	NO	NO	NO	NO	NO	NO	NO	YES	NO	NO	NO	NO	NO	NO	NO	NO	NO	NO	NO	NO	NO	NO	NO	C
219	47	45 - 54	M	PTB+	N	Moderate	Pos	Y	GATUNDU	NO	YES	NO	NO	YES	NO	YES	NO	NO	NO	NO	NO	NO	NO	NO	NO	NO	NO	NO	NO	NO	NO	NO	NO	NO	NO	NO	NO	TC
220	38	35 - 44	M	PTB+	N	Normal	Neg	N/A	GITHUNGURI	YES	NO	NO	NO	NO	NO	YES	NO	NO	NO	NO	NO	NO	NO	NO	NO	NO	NO	NO	NO	NO	NO	NO	NO	NO	NO	NO	NO	C
221	49	45 - 54	M	PTB+	N	Severe	Pos	Y	KABETE	YES	NO	NO	YES	NO	NO	NO	NO	NO	NO	NO	NO	NO	NO	NO	NO	NO	NO	NO	NO	NO	NO	NO	NO	NO	NO	NO	NO	TC
222	30	25 - 34	M	PTB+	N	Normal	Neg	N/A	KABETE	YES	NO	NO	NO	NO	YES	NO	NO	NO	NO	NO	NO	NO	NO	NO	NO	NO	NO	NO	NO	NO	NO	NO	NO	NO	NO	NO	NO	TC
223	34	25 - 34	M	PTB+	N	Normal	Neg	N/A	KABETE	YES	NO	NO	NO	NO	NO	NO	NO	NO	NO	NO	NO	NO	NO	NO	NO	NO	NO	NO	NO	NO	NO	NO	YES	NO	NO	NO	NO	TC
224	53	45 - 54	M	PTB+	N	Normal	Neg	N/A	KIKUYU	YES	NO	NO	NO	NO	NO	NO	NO	NO	NO	NO	NO	NO	NO	NO	NO	NO	NO	NO	NO	NO	NO	NO	YES	NO	NO	NO	NO	TC
225	40	35 - 44	F	PTB+	N	Normal	Neg	N/A	KIKUYU	NO	YES	NO	NO	NO	YES	NO	NO	NO	NO	NO	NO	NO	NO	NO	NO	NO	NO	NO	NO	NO	NO	NO	NO	NO	NO	NO	NO	TC
226	37	35 - 44	F	PTB+	N	Normal	Pos	Y	KIKUYU	NO	YES	NO	NO	NO	NO	NO	NO	NO	NO	NO	YES	NO	NO	YES	NO	NO	NO	NO	NO	NO	NO	NO	NO	NO	NO	NO	NO	D
227	1	0 - 4	F	PTB+	N	Moderate	Neg	N/A	THIKA	YES	NO	NO	NO	NO	NO	NO	NO	NO	NO	NO	NO	NO	NO	NO	NO	NO	NO	NO	NO	NO	NO	NO	NO	YES	NO	NO	NO	TC
228	46	45 - 54	M	PTB+	N	Normal	Neg	N/A	THIKA	NO	YES	NO	NO	NO	NO	NO	NO	NO	NO	NO	NO	NO	NO	NO	YES	YES	NO	NO	NO	NO	NO	NO	NO	NO	NO	NO	NO	C
229	30	25 - 34	M	PTB+	N	Normal	Neg	N/A	GATUNDU	YES	NO	NO	NO	NO	NO	NO	NO	NO	NO	NO	NO	NO	NO	NO	NO	NO	NO	NO	NO	NO	NO	NO	NO	NO	YES	NO	NO	D
230	31	25 - 34	F	PTB+	N	Severe	Pos	Y	GATUNDU	NO	YES	NO	NO	YES	NO	NO	NO	NO	NO	NO	NO	NO	NO	NO	NO	NO	NO	NO	NO	NO	NO	NO	NO	NO	NO	NO	NO	TC
231	24	15 - 24	F	PTB+	N	Normal	Neg	N/A	GITHUNGURI	NO	YES	YES	NO	NO	NO	NO	NO	NO	NO	NO	NO	NO	NO	NO	NO	NO	NO	NO	NO	NO	NO	NO	NO	NO	NO	NO	NO	C
232	32	25 - 34	F	PTB+	N	Obese	Pos	Y	GITHUNGURI	NO	YES	NO	NO	NO	NO	NO	NO	NO	NO	NO	YES	NO	NO	NO	NO	NO	NO	NO	NO	NO	NO	NO	NO	NO	NO	NO	NO	C
233	26	25 - 34	M	PTB+	N	Moderate	Neg	N/A	KIAMBAA	NO	YES	NO	NO	NO	NO	NO	NO	NO	NO	NO	NO	NO	NO	NO	NO	YES	NO	NO	NO	NO	NO	NO	NO	NO	NO	NO	NO	LFTU
234	30	25 - 34	F	PTB+	N	Normal	Neg	N/A	KIAMBAA	NO	YES	NO	NO	NO	NO	NO	NO	NO	NO	NO	NO	NO	NO	NO	NO	YES	NO	NO	NO	NO	NO	NO	NO	NO	NO	NO	NO	LFTU
235	34	25 - 34	M	PTB+	N	Normal	Pos	Y	LIMURU	NO	YES	NO	NO	NO	NO	NO	NO	NO	NO	NO	NO	NO	NO	NO	NO	NO	NO	NO	NO	NO	NO	NO	NO	NO	YES	NO	NO	TC
236	45	45 - 54	M	PTB+	N	Severe	Neg	N/A	GATUNDU	NO	YES	NO	NO	NO	NO	NO	NO	NO	NO	NO	NO	NO	NO	NO	NO	NO	NO	NO	NO	NO	NO	NO	NO	NO	YES	NO	NO	C
237	46	45 - 54	M	PTB+	N	Moderate	Neg	N/A	GATUNDU	YES	NO	NO	NO	NO	NO	NO	NO	NO	NO	NO	NO	NO	NO	NO	NO	NO	NO	NO	NO	NO	NO	NO	YES	NO	NO	NO	NO	C
238	40	35 - 44	M	PTB+	N	Moderate	Neg	N/A	GATUNDU	NO	YES	NO	NO	NO	NO	NO	NO	NO	NO	NO	NO	NO	NO	NO	NO	NO	NO	NO	NO	NO	NO	NO	NO	NO	NO	YES	NO	LFTU
239	40	35 - 44	M	PTB+	N	Moderate	Neg	N/A	THIKA	NO	YES	NO	NO	NO	NO	NO	NO	NO	NO	NO	NO	NO	NO	NO	NO	YES	NO	NO	NO	NO	NO	NO	NO	NO	NO	NO	NO	LFTU
240	23	15 - 24	F	PTB+	N	Normal	Neg	N/A	THIKA	YES	NO	NO	NO	NO	NO	NO	NO	NO	NO	NO	NO	NO	NO	NO	NO	NO	YES	NO	NO	NO	NO	NO	NO	NO	NO	NO	NO	C
241	29	25 - 34	M	PTB+	N	Moderate	Neg	N/A	JUJA	YES	NO	NO	NO	NO	NO	NO	NO	NO	NO	NO	NO	NO	NO	NO	NO	NO	NO	NO	NO	NO	NO	NO	NO	NO	YES	NO	NO	TC
242	25	25 - 34	F	PTB+	N	Moderate	Neg	N/A	KABETE	NO	YES	NO	YES	NO	NO	NO	NO	NO	NO	NO	NO	NO	NO	NO	NO	NO	NO	NO	NO	NO	NO	NO	NO	NO	NO	NO	NO	LFTU
243	43	35 - 44	M	PTB+	N	Moderate	Neg	N/A	KIAMBAA	YES	NO	NO	NO	NO	NO	NO	NO	NO	NO	NO	NO	NO	NO	NO	NO	YES	NO	NO	NO	NO	NO	NO	NO	NO	NO	NO	NO	TC
244	30	25 - 34	M	PTB+	N	Normal	Neg	N/A	KIAMBAA	YES	NO	NO	NO	YES	NO	NO	NO	NO	NO	NO	NO	NO	NO	NO	NO	NO	NO	NO	NO	NO	NO	NO	NO	NO	NO	NO	NO	LFTU
245	33	25 - 34	M	PTB+	N	Moderate	Neg	N/A	KIAMBAA	NO	YES	NO	NO	NO	NO	YES	NO	NO	NO	NO	NO	NO	NO	NO	NO	NO	NO	NO	NO	NO	NO	NO	NO	NO	NO	NO	NO	TC
246	36	35 - 44	M	PTB+	N	Moderate	Pos	Y	LARI	YES	NO	NO	NO	YES	NO	NO	NO	NO	NO	NO	NO	NO	NO	NO	NO	NO	NO	NO	NO	NO	NO	NO	NO	NO	NO	NO	NO	C
247	37	35 - 44	M	PTB+	N	Normal	Neg	N/A	THIKA	YES	NO	NO	NO	NO	NO	NO	NO	NO	NO	NO	NO	YES	NO	NO	NO	NO	NO	NO	NO	NO	NO	NO	NO	NO	NO	NO	NO	TC
248	68	65 +	F	PTB+	N	Normal	Neg	N/A	GATUNDU	YES	NO	NO	NO	NO	NO	NO	NO	NO	NO	NO	NO	NO	NO	NO	NO	NO	NO	NO	NO	NO	YES	NO	NO	NO	NO	NO	NO	TC
249	27	25 - 34	M	PTB+	N	Normal	Neg	N/A	KABETE	YES	NO	NO	NO	NO	NO	NO	NO	NO	NO	NO	NO	NO	YES	NO	NO	NO	NO	NO	NO	NO	NO	NO	NO	NO	NO	NO	NO	TC
250	29	25 - 34	M	PTB+	N	Normal	Neg	N/A	LIMURU	YES	NO	NO	NO	NO	NO	NO	NO	NO	NO	NO	NO	YES	NO	NO	NO	NO	NO	NO	NO	NO	NO	NO	NO	NO	NO	NO	NO	C
251	27	25 - 34	F	PTB+	N	Normal	Neg	N/A	THIKA	YES	NO	NO	NO	NO	NO	NO	NO	NO	NO	NO	NO	NO	NO	NO	NO	NO	NO	NO	NO	NO	NO	NO	NO	YES	NO	NO	NO	NTB
252	24	15 - 24	F	PTB+	N	Normal	Neg	N/A	THIKA	YES	NO	NO	NO	NO	NO	YES	NO	NO	NO	NO	NO	NO	NO	NO	NO	NO	NO	NO	NO	NO	NO	NO	NO	NO	NO	NO	NO	C
253	12	10 - 14	F	PTB+	N	Moderate	Neg	N/A	THIKA	YES	NO	NO	YES	NO	NO	NO	NO	NO	NO	NO	NO	NO	NO	NO	NO	NO	NO	NO	NO	NO	NO	NO	NO	NO	NO	NO	NO	C
254	14	10 - 14	F	PTB+	N	Normal	Neg	N/A	KABETE	YES	NO	NO	YES	NO	NO	NO	NO	NO	NO	NO	NO	NO	NO	NO	NO	NO	NO	NO	NO	NO	NO	NO	NO	NO	NO	NO	NO	TO
255	39	35 - 44	M	PTB+	N	Normal	Neg	N/A	KABETE	NO	YES	YES	NO	NO	NO	NO	NO	NO	NO	NO	NO	NO	NO	NO	NO	NO	NO	NO	NO	NO	NO	NO	NO	NO	NO	NO	NO	LFTU
256	28	25 - 34	F	PTB+	N	Normal	Neg	N/A	LARI	YES	NO	NO	NO	YES	NO	NO	NO	NO	NO	NO	NO	NO	NO	NO	NO	NO	NO	NO	NO	NO	NO	NO	NO	NO	NO	NO	NO	C
257	28	25 - 34	F	PTB+	N	Normal	Neg	N/A	KIAMBAA	YES	NO	NO	NO	YES	NO	NO	NO	NO	NO	NO	NO	NO	NO	NO	NO	NO	NO	NO	NO	NO	NO	NO	NO	NO	NO	NO	NO	LFTU
258	37	35 - 44	M	PTB+	N	Moderate	Neg	N/A	KIAMBAA	YES	NO	NO	NO	NO	NO	NO	NO	NO	NO	NO	NO	NO	NO	NO	NO	YES	NO	NO	NO	NO	NO	NO	NO	NO	NO	NO	NO	F
259	29	25 - 34	M	PTB+	N	Normal	Neg	N/A	THIKA	YES	NO	NO	YES	NO	NO	NO	NO	NO	NO	NO	NO	NO	NO	NO	NO	NO	NO	NO	NO	NO	NO	NO	NO	NO	NO	NO	NO	TC
260	30	25 - 34	F	PTB+	N	Normal	Neg	N/A	THIKA	YES	NO	NO	NO	NO	NO	NO	NO	NO	YES	NO	NO	NO	NO	NO	NO	NO	NO	NO	NO	NO	NO	NO	NO	NO	NO	NO	NO	C
261	40	35 - 44	M	PTB+	N	Normal	Neg	N/A	THIKA	YES	NO	NO	YES	NO	NO	NO	NO	NO	NO	NO	NO	NO	NO	NO	NO	NO	NO	NO	NO	NO	NO	NO	NO	NO	NO	NO	NO	TC
262	32	25 - 34	M	PTB+	N	Moderate	Neg	N/A	KABETE	YES	NO	NO	NO	NO	NO	NO	NO	NO	NO	NO	NO	YES	NO	NO	NO	NO	NO	NO	NO	NO	NO	NO	NO	NO	NO	NO	NO	C
263	30	25 - 34	M	PTB+	N	Normal	Neg	N/A	GITHUNGURI	YES	NO	NO	NO	NO	NO	NO	NO	NO	NO	NO	NO	NO	NO	NO	NO	NO	YES	NO	NO	NO	NO	NO	NO	NO	NO	NO	NO	TC
264	14	10 - 14	M	PTB+	N	Normal	Neg	N/A	GITHUNGURI	YES	NO	NO	NO	NO	NO	NO	NO	NO	NO	NO	NO	NO	NO	NO	NO	NO	NO	NO	NO	NO	NO	YES	NO	NO	NO	NO	NO	TC
265	18	15 - 24	M	PTB+	N	Normal	Neg	N/A	LARI	NO	YES	YES	NO	NO	NO	NO	NO	NO	NO	NO	NO	NO	NO	NO	NO	NO	NO	NO	NO	NO	NO	NO	NO	NO	NO	NO	NO	LFTU
266	25	25 - 34	F	PTB+	N	Normal	Neg	N/A	RUIRU	NO	YES	NO	NO	YES	YES	NO	NO	NO	NO	NO	NO	NO	NO	NO	NO	NO	NO	NO	NO	NO	NO	NO	YES	NO	NO	NO	NO	LFTU
267	41	35 - 44	M	PTB+	N	Normal	Neg	N/A	THIKA	NO	YES	NO	NO	NO	YES	NO	NO	NO	NO	NO	NO	NO	NO	NO	NO	NO	NO	NO	NO	NO	NO	NO	NO	NO	NO	NO	NO	C
268	42	35 - 44	M	PTB+	N	Normal	Neg	N/A	THIKA	NO	YES	NO	NO	NO	NO	NO	NO	NO	NO	NO	NO	NO	NO	NO	NO	NO	NO	NO	NO	NO	NO	NO	NO	YES	NO	NO	NO	NTB
269	46	45 - 54	M	PTB+	N	Normal	Neg	N/A	GATUNDU	NO	YES	NO	NO	YES	YES	NO	NO	NO	NO	NO	NO	NO	NO	NO	NO	NO	NO	NO	NO	NO	NO	NO	NO	NO	NO	NO	NO	C
270	42	35 - 44	M	PTB+	N	Normal	Neg	N/A	KIAMBAA	NO	YES	NO	NO	NO	NO	NO	NO	NO	NO	NO	NO	YES	NO	NO	NO	NO	NO	NO	NO	NO	NO	NO	NO	NO	NO	NO	NO	TC
271	36	35 - 44	M	PTB+	N	Normal	Neg	N/A	KIAMBAA	NO	YES	NO	YES	NO	NO	NO	NO	NO	NO	NO	NO	NO	NO	NO	NO	NO	NO	NO	NO	NO	NO	NO	NO	NO	NO	NO	NO	TO
272	2	0 - 4	F	PTB-	N	Severe	Neg	N/A	KIAMBAA	YES	NO	YES	NO	NO	NO	NO	NO	NO	NO	NO	NO	NO	NO	NO	NO	NO	NO	NO	NO	NO	NO	NO	NO	NO	NO	NO	NO	TC
273	32	25 - 34	F	PTB-	N	Normal	Neg	N/A	KIAMBAA	YES	NO	NO	NO	YES	NO	NO	NO	NO	NO	NO	NO	NO	NO	NO	NO	NO	NO	NO	NO	NO	NO	NO	NO	NO	NO	NO	NO	LFTU
274	38	35 - 44	M	PTB+	N	Severe	Neg	N/A	KIAMBAA	YES	NO	NO	NO	NO	NO	NO	NO	NO	NO	NO	NO	NO	NO	NO	NO	YES	NO	NO	NO	NO	NO	NO	NO	NO	NO	NO	NO	D
275	56	55 - 64	M	PTB+	N	Moderate	Neg	N/A	JUJA	YES	NO	NO	NO	NO	NO	NO	NO	NO	NO	NO	NO	NO	NO	NO	NO	YES	NO	NO	NO	NO	NO	NO	NO	NO	NO	NO	NO	LFTU
276	32	25 - 34	M	PTB-	N	Moderate	Pos	Y	GITHUNGURI	NO	YES	YES	NO	NO	NO	NO	NO	NO	NO	NO	NO	NO	NO	NO	NO	NO	NO	NO	NO	NO	NO	NO	NO	NO	NO	NO	NO	LFTU
277	36	35 - 44	F	PTB+	N	Normal	Neg	N/A	THIKA	NO	YES	NO	NO	NO	NO	NO	YES	NO	NO	NO	NO	NO	NO	NO	NO	NO	NO	NO	NO	NO	NO	NO	NO	NO	NO	NO	NO	TC
278	23	15 - 24	F	PTB+	N	Normal	Neg	N/A	THIKA	YES	NO	NO	NO	YES	NO	NO	NO	NO	NO	NO	NO	NO	NO	NO	NO	NO	NO	NO	NO	NO	NO	NO	NO	NO	NO	NO	NO	TC
279	44	35 - 44	M	PTB+	N	Severe	Neg	N/A	JUJA	NO	YES	NO	NO	NO	NO	NO	NO	NO	NO	NO	NO	NO	NO	NO	NO	YES	NO	NO	NO	NO	NO	NO	NO	NO	NO	NO	YES	TC
280	20	15 - 24	M	PTB+	N	Moderate	Neg	N/A	JUJA	NO	YES	NO	NO	NO	NO	NO	NO	NO	NO	NO	NO	NO	NO	NO	NO	NO	NO	NO	NO	NO	NO	NO	NO	NO	NO	NO	YES	NC
281	32	25 - 34	M	PTB+	N	Severe	Neg	N/A	JUJA	YES	NO	NO	NO	NO	NO	NO	NO	NO	NO	NO	NO	NO	NO	NO	NO	NO	YES	NO	NO	NO	NO	NO	NO	NO	NO	NO	NO	LFTU
282	23	15 - 24	M	PTB+	N	Severe	Neg	N/A	GITHUNGURI	YES	NO	NO	NO	NO	YES	NO	NO	NO	NO	NO	NO	NO	NO	NO	NO	NO	NO	NO	NO	NO	NO	NO	NO	NO	NO	NO	NO	TC
283	31	25 - 34	F	PTB-	N	Normal	Neg	N/A	GITHUNGURI	YES	NO	NO	NO	NO	NO	NO	NO	NO	NO	NO	NO	NO	NO	NO	NO	NO	NO	NO	NO	NO	NO	NO	NO	NO	NO	NO	NO	TC
284	46	45 - 54	M	PTB-	N	Severe	Pos	Y	GITHUNGURI	NO	YES	NO	NO	YES	NO	NO	NO	NO	NO	NO	NO	NO	NO	NO	NO	NO	NO	NO	NO	NO	NO	NO	NO	NO	NO	NO	NO	LFTU
285	42	35 - 44	F	PTB+	N	Overweight	Pos	Y	JUJA	YES	NO	NO	NO	NO	NO	NO	NO	NO	NO	NO	NO	NO	NO	NO	NO	NO	YES	NO	NO	NO	NO	NO	NO	NO	NO	NO	NO	C
286	6	5 - 9	M	PTB-	N	Moderate	Pos	Y	JUJA	YES	NO	NO	NO	NO	NO	YES	NO	NO	NO	NO	NO	NO	NO	NO	NO	NO	NO	NO	NO	NO	NO	NO	NO	NO	NO	NO	NO	TC
287	24	15 - 24	F	PTB+	N	Normal	Neg	N/A	JUJA	YES	NO	NO	YES	NO	NO	NO	NO	NO	NO	NO	NO	NO	NO	NO	NO	NO	NO	NO	NO	NO	NO	NO	NO	NO	NO	NO	NO	TO
288	45	45 - 54	M	PTB+	N	Severe	Neg	N/A	THIKA	NO	YES	NO	NO	NO	NO	NO	NO	NO	NO	NO	NO	YES	NO	NO	NO	NO	NO	NO	NO	NO	NO	NO	NO	NO	NO	NO	NO	C
289	30	25 - 34	M	PTB+	N	Severe	Pos	Y	THIKA	YES	NO	NO	NO	NO	YES	NO	NO	NO	NO	NO	NO	NO	NO	NO	NO	NO	NO	NO	NO	NO	NO	NO	NO	NO	NO	NO	NO	NC
290	33	25 - 34	M	PTB+	N	Moderate	Neg	N/A	THIKA	YES	NO	NO	YES	NO	NO	NO	NO	NO	NO	NO	YES	NO	NO	NO	NO	NO	NO	NO	NO	NO	NO	NO	NO	NO	NO	NO	NO	TC
291	44	35 - 44	M	PTB+	N	Normal	Neg	N/A	KIAMBU	NO	YES	NO	NO	YES	YES	NO	NO	NO	NO	NO	NO	NO	NO	NO	NO	NO	NO	NO	NO	NO	NO	NO	NO	NO	NO	NO	NO	C
292	37	35 - 44	M	PTB+	N	Moderate	Pos	Y	KIAMBU	NO	YES	NO	NO	YES	YES	NO	NO	NO	NO	NO	NO	NO	NO	NO	NO	NO	NO	NO	NO	NO	NO	NO	NO	NO	NO	NO	NO	C
